# Supplementary material for: A Survey of 1000 Respondents on the Polish Population’s Knowledge and Attitudes about Tissue/Organ Donation and Transplantation in Times of Allogeneic Tissue Shortage
Source: Int J Environ Res Public Health. 2022 Oct 25;19(21):13875. doi: 10.3390/ijerph192113875 (PMC9654482; doi:10.3390/ijerph192113875)
Supplement: Supplementary file 1 [file ijerph-19-13875-s001.zip]

Archive with 1 entries (1 files):
- ijerph-1894475-supplementary.pdf
